# Supplementary material for: Delphinidin Exerts Immunomodulatory Effects in Canine Neutrophils and Peripheral Blood Mononuclear Cells by Limiting Tissue Damaging Mechanisms and Regulating Cytokine Responses
Source: Animals (Basel). 2026 Feb 27;16(5):746. doi: 10.3390/ani16050746 (PMC12985018; doi:10.3390/ani16050746)
Supplement: Supplementary file 1 [file animals-16-00746-s001.zip]

Archive with 1 entries (1 files):
- animals-4147748-supplementary.pdf
